# Supplementary material for: Quantitative determination of pulmonary emphysema in follow-up LD-CTs of patients with COVID-19 infection
Source: PLoS One. 2022 Feb 3;17(2):e0263261. doi: 10.1371/journal.pone.0263261 (PMC8812925; doi:10.1371/journal.pone.0263261)
Supplement: S1 Data — (XLSX) [file pone.0263261.s001.xlsx]

## Sheet: Tabelle1
Age in years	Steroid therapy	Anttiviral therapy	O2 Therapy	Gender	PCR	Severity	ROI_r_prae [HU]	ROI_r_post [HU]	ROI_l_prae [HU]	ROI_l_post [HU]	Total_Vol_prae [cm³]	Emphysema_prae [cm³]	Ratio_prae	Total_Vol_post [cm³]	Emphysema_post [cm³]	Ratio_post	Diabetes mellitus	Adipositas	Hypertension	Hyperlipidaemia	Coronary artery disease	Atrial fibrillation	Heart failure	Periphery artery disease	Ever smoker	COPD	Renal insufficiency
51	1	0	0	w	1	moderate	-644	-833	-793	-863	3515	579	16.5	2030	58	2.8	0	0	1	0	0	0	0	0	0	0	1
54	0	0	0	m	1	severe	-849	-893	-892	-918	3561	60	1.7	3495	180	5.2	1	1	1	0	0	0	0	0	0	0	1
73	0	0	0	m	1	moderate	-827	-839	-893	-865	3830	253	6.6	4263	236	5.5	1	1	1	1	0	1	0	0	0	0	1
68	0	0	0	w	1	moderate	-882	-894	-646	-865	3693	482	13.1	3620	396	11	1	1	1	1	0	0	0	0	0	0	0
66	0	0	0	w	1	moderate	-867	-895	-785	-891	3970	427.5	10.8	4804	710	14.8	0	0	0	1	0	0	0	0	1	0	0
76	0	0	0	m	1	moderate	-934	-935	-918	-945	3561	389	10.9	3289	441	13.4	0	0	1	0	0	0	1	0	0	0	0
62	0	0	0	w	1	moderate	-806	-841	-731	-828	1807	30	1.7	2414	175	7.2	1	0	1	0	0	0	0	0	0	0	0
52	1	0	0	m	1	moderate	-888	-866	-864	-888	3899	522	13.4	4576	791	17.3	0	0	0	1	0	0	1	0	0	0	1
43	0	0	0	w	1	moderate	-912	-913	-903	-901	5251	1004	19.1	5746	1178	20.5	0	0	0	0	0	0	0	0	0	0	0
72	1	1	1	w	1	mild	-812	-716	-750	-831	2558	14	0.6	3899	522	13.4	0	1	1	0	0	1	0	0	0	0	0
77	1	1	1	m	1	severe	-897	-931	-900	-899	3567	459	12.9	3444	520	15.1	1	0	0	0	1	0	0	1	0	0	1
66	1	0	0	m	1	severe	-910	-915	-897	-899	3631	395	11	4547	819	18	0	0	1	0	1	0	1	0	1	1	1
73	1	1	1	m	1	severe	-898	-913	-895	-892	4962	825	16.6	4013	613	15.3	0	0	1	1	1	0	0	1	1	0	1
61	1	0	0	w	1	severe	-837	-877	-856	-883	3286	122	3.7	3026	203	6.7	0	0	0	0	0	0	0	0	0	0	0
52	0	0	0	m	1	severe	-846	-882	-843	-868	3774	122	3.2	5512	518	9.4	0	0	0	0	0	0	0	0	0	0	0
68	1	1	1	m	1	mild	-900	-871	-882	-894	4216	689	16.3	3776	389	10.3	0	0	1	0	1	0	0	1	0	0	0
57	1	1	1	m	1	moderate	-870	-897	-861	-899	5057	518	10.2	4280	441	10.3	0	0	0	0	0	0	0	0	1	0	0
67	0	0	0	m	1	mild	-888	-905	-883	-889	5332	896	16.9	5252	1002	19.1	0	0	0	0	0	0	0	0	0	0	0
64	1	1	1	w	1	severe	-855	-894	-820	-881	2062	77	3.7	2788	533	19.1	1	0	1	1	0	0	0	0	0	0	0
80	1	1	1	m	1	severe	-875	-838	-869	-871	3851	213	5.5	3000	139	4.6	0	0	1	1	0	0	0	1	1	0	0
43	1	0	1	w	1	mild	-883	-874	-893	-849	6453	1870	29	2745	340	9.1	0	1	0	0	0	0	1	0	1	0	0
73	1	1	1	m	1	severe	-878	-884	-886	-883	4554	300	6.6	3894	307	7.9	0	0	1	0	0	0	0	0	0	0	0
35	1	0	1	m	1	moderate	-860	-830	-862	-828	1802	71	4	1561	12	0.7	0	0	0	0	0	0	1	0	0	0	1
79	1	1	1	m	1	moderate	-859	-854	-885	-886	3645	21	0.6	4160	28	0.7	1	0	1	0	0	0	0	1	0	0	0
43	0	0	0	w	1	moderate	-888	-918	-896	-914	3150	613	19.5	3256	1280	39.3	0	0	0	0	0	0	1	0	0	0	0
82	0	0	1	w	1	mild	-787	-825	-845	-853	2984	289	9.7	2681	206	7.7	1	0	0	0	1	0	1	0	0	0	0
75	1	1	1	w	1	severe	-734	-803	-782	-811	4119	170	4.1	3390	113	3.3	0	1	1	1	0	1	0	0	0	0	0
63	1	1	1	m	1	moderate	-903	-936	-916	-922	4127	509	12.3	4404	790	17.9	0	0	1	0	0	0	0	0	0	0	0
51	1	1	1	m	1	severe	-895	-861	-902	-890	4126	452	10.9	4113	639	15.5	0	1	1	0	0	0	0	0	0	0	0
63	1	1	1	m	1	moderate	-872	-834	-913	-845	3340	73	2.2	3689	227	6.2	1	1	1	0	0	0	0	0	1	0	0
79	1	0	1	m	1	moderate	-834	-852	-774	-814	2932	104	3.6	2998	312	9.6	1	0	1	1	0	0	0	0	0	0	0
77	1	1	1	m	1	severe	-881	-893	-890	-931	2845	127	4.5	3858	452	11.7	1	1	1	0	0	0	0	0	0	0	0
0 = no
1 = yes
